# Supplementary material for: Women with premenstrual syndrome exhibit bodily information processing and a moderate deficit in emotional interference functioning
Source: Front Psychol. 2026 Jan 12;16:1692811. doi: 10.3389/fpsyg.2025.1692811 (PMC12833253; doi:10.3389/fpsyg.2025.1692811)
Supplement: Supplementary file 1 [file Data_Sheet_1.zip]

Archive with 5 entries (4 files):
- Supplementary Material/
- Supplementary Material/Supplementary Material S1.DOCX
- Supplementary Material/Supplementary Material S2.DOCX
- Supplementary Material/Supplementary Material S3.DOCX
- Supplementary Material/Supplementary Material S4.DOCX
